# Supplementary material for: Plasma microRNAs biomarkers in mild cognitive impairment among patients with type 2 diabetes mellitus
Source: PLoS One. 2020 Jul 29;15(7):e0236453. doi: 10.1371/journal.pone.0236453 (PMC7390351; doi:10.1371/journal.pone.0236453)
Supplement: S1 Dataset — (XLSX) [file pone.0236453.s001.xlsx]

## Sheet: Sheet1
S.NO	T2DM.CONTROLS	GROUPS.MCI	ACEIII.score	ACEIII88	miR.128	miR.132	miR.874	miR.134	miR.323	miR.382	REGULAR TREATMENT	PERIPHERAL NEUROPATHYnumbness	DM DURATION Y	HYPOGLYCEMIA	HYPERTENSION	Smoking	FH.Alzheimer	HYPOGLYCEMIC DRUGS	q66_weight	H_meter	BMI	CHOL.LAB	TRG.LAB	HDL.LAB	LDL.LAB	HBA1C.LAB
1	T2DM patients	MCI-DM	86	MCI DM				0.002			NO	YES	0.5	NO	YES	NO	NO	ORAL	89.7	1.55	37.1	167	146	42	96	6.3
2	T2DM patients	Normal cognition DM	88	N DM	4.657	3.048	8.085	0.302	0.019	0.124	YES	YES	3	NO	NO	NO	NO	ORAL	100.1	1.55	41.4	217	121	43	149	10.2
3	T2DM patients	MCI-DM	85	MCI DM	1.35	3.608	2.45	0.534	6	0.547	YES	YES	23	NO	YES	YES	NO	INSULIN	95.5	1.54	40.27	176	171	28.6	113	9
4	T2DM patients	MCI-DM	82	MCI DM	3.14	4.48	1.92	1.367	4.35	1.258	YES	YES	2	NO	YES	NO	NO	ORAL	106	1.75	34.42	208	180	36.3	135	6.4
5	T2DM patients	MCI-DM	73	MCI DM	0.027	0.729	0.108	5.486	0.472	5	YES	YES	2	YES	YES	YES	NO	ORAL	109	1.8	33.64	146	167	20	93	6.3
6	T2DM patients	Normal cognition DM	93	N DM	0.4	0.04	8.085	1.515	1.052	0.326	YES	YES	32	YES	NO	NO	NO	ORAL	74	1.65	27.18	160	86	38	104	7.8
7	T2DM patients	MCI-DM	84	MCI DM	1.28	1.06	3.66	2.347	0.304	2.113	YES	YES	17	YES	YES	NO	NO	ORAL	78.2	1.59	30.93	233	88	55	160	7.3
8	T2DM patients	Normal cognition DM	88	N DM	0.274	0.323	1.998	2.12	0.06	0.42	YES	NO	25	NO	NO	NO	NO	ORAL	79	1.82	23.85	184	73	38.5	131	5.9
9	T2DM patients	MCI-DM	85	MCI DM	0.125	0.126	0.065	0.154	0.003	1.285	YES	YES	2	NO	YES	NO	NO	ORAL	81	1.59	32.04	249	166	39	176	6.2
10	T2DM patients	Normal cognition DM	97	N DM	2.204	8	2.302	0.002	2.08	1.312	YES	YES	9	YES	YES	NO	YES	ORAL	76	1.58	30.64	152	85	38	97	5.7
11	T2DM patients	MCI-DM	84	MCI DM	0.09	0.168	0.106	5.483	0.569	3.439	YES	YES	3	YES	NO	NO	NO	ORAL	92.4	1.56	37.73	291	181	47	207	8.9
12	T2DM patients	MCI-DM	77	MCI DM	1.87	4.88	2.17	2.326	4.54	1.367	YES	YES	16	YES	NO	NO	NO	INSULIN	89.8	1.53	38.36	150	40	58	84	7.5
13	T2DM patients	Normal cognition DM	94	N DM	4.291	5.717	0.018	0.022	0.026	0.004	YES	YES	4	YES	NO	NO	NO	ORAL	69	1.53	29.28	197	150	30	137	5
14	T2DM patients	MCI-DM	86	MCI DM	3.33	8	5.24	0.463	0.302	0.339	NO	YES	1	NO	NO	YES	YES	ORAL	107	1.6	41.8	187	71	46.2	126	5.9
15	T2DM patients	MCI-DM	86	MCI DM	0.992	0.232	2.743	1.035	0.32	0.348	NO	YES	2	YES	YES	NO	NO	ORAL	94.5	1.5	41.72	215	103	40	154	7.9
16	T2DM patients	MCI-DM	79	MCI DM	2.34	8.31	8.31	5.486	4.932	5.383	NO	YES	8	NO	NO	NO	NO	ORAL	102.5	1.68	36.32	227	93	44	164	5
17	T2DM patients	MCI-DM	86	MCI DM	0.442	4.744	7.469	1.498	0.08	0.45	NO	YES	9	YES	NO	YES	NO	ORAL	68	1.59	26.9	234	81	96	122	6
18	T2DM patients	Normal cognition DM	98	N DM	4.291	1.177	5.99	3.801	1.067	0.598	YES	YES	3	YES	NO	NO	NO	ORAL	76.3	1.5	33.91	262	206	35	185	9
19	T2DM patients	MCI-DM	83	MCI DM	3.3	9.427	4.024	0.412	0.99	0.53	YES	YES	7	NO	NO	NO	NO	ORAL	82.4	1.47	38.13	166	79	40	110	5.7
20	T2DM patients	MCI-DM	86	MCI DM	1.13	8.31	3.05	0.595	0.452	0.385	YES	YES	1	NO	NO	NO	NO	ORAL	98.5	1.62	37.53	196	145	32	135	6.7
21	T2DM patients	Normal cognition DM	88	N DM	0.56	2.26	0.74	0.092	0.551	0.466	YES	YES	7	YES	NO	NO	NO	ORAL	70	1.48	31.96	224	290	25	141	8.6
22	T2DM patients	Normal cognition DM	88	N DM	0.68	0.91	7.77	0.308	1.152	0.275	YES	YES	19	NO	YES	NO	NO	INSULIN	86.3	1.53	36.87	182	231	26	72	11.5
23	T2DM patients	Normal cognition DM	88	N DM	3.48	7.78	5.69	0.57	0.045	0.127	YES	NO	2	NO	NO	NO	NO	ORAL	91	1.69	31.86	206	100	37	149	5.1
24	T2DM patients	Normal cognition DM	89	N DM	0.517	0.724	6.807	2.435	0.074	1.336	YES	YES	17	YES	YES	NO	NO	ORAL	91.8	1.59	36.31	243	211	53	148	11.4
25	T2DM patients	Normal cognition DM	92	N DM	0.874	1.21	2.226	1.27	0.5	0.7	YES	YES	20	YES	YES	NO	NO	INSULIN	92	1.58	36.85	246	146	38	179	8
26	T2DM patients	MCI-DM	84	MCI DM	1.49	2.63	5.021	0.13	0.027	0.509	YES	YES	19	YES	YES	YES	YES	ORAL	90	1.55	37.46	206	84	57	132	8.1
27	T2DM patients	Normal cognition DM	88	N DM	1.202	0.058	0.774	0.986	0.022	1.555	YES	YES	16	YES	NO	NO	NO	ORAL	88.1	1.5	39.16	202	153	45	126	9.7
28	T2DM patients	MCI-DM	70	MCI DM	0.278	0.729	7.469	6.003	0.679	0.028	YES	YES	14	YES	YES	NO	NO	ORAL	88.8	1.56	36.26	239	155	45	163	9.2
29	T2DM patients	MCI-DM	83	MCI DM	1.97	2.2	0.81	1.88	2.35	0.956	YES	YES	13	YES	YES	NO	NO	INSULIN	88	1.55	36.63	258	174	70	153	10.7
30	T2DM patients	MCI-DM	80	MCI DM	4.54	4.768	8.085	2.031	1.838	2.701	YES	NO	1	NO	NO	NO	NO	ORAL	95.1	1.77	30.36	186	74	46	125	5.4
31	T2DM patients	MCI-DM	83	MCI DM	1.804	3.09	0.508	0.001	0.001	0.159	NO	YES	1	YES	YES	NO	NO	ORAL	84.8	1.4	43.27	261	148	41	190	6.6
32	T2DM patients	MCI-DM	84	MCI DM	2.93	8.21	1.19	1.127	3.737	0.939	YES	NO	24	YES	YES	NO	NO	INSULIN	123	1.7	42.56	168	100	34	114	6.8
33	T2DM patients	Normal cognition DM	93	N DM	0.531	0.331	8.629	0.394	0.017	0.068	YES	YES	26	YES	YES	NO	NO	ORAL	105	1.57	42.6	168	74	31	122	6.3
34	T2DM patients	Normal cognition DM	90	N DM	0.483	1.065	4.85	4.401	1.65	4.94	YES	NO	4	YES	YES	NO	NO	ORAL	83.5	1.51	36.62	213	98	36	157	7.2
35	T2DM patients	Normal cognition DM	89	N DM	0.327	0.471	8.085	0.051	2.34	0.764	YES	YES	19	YES	YES	NO	NO	INSULIN	84	1.71	28.73	201	96	41	140	8.6
36	T2DM patients	Normal cognition DM	92	N DM				0.047	0.199	0.473	YES	YES	19	NO	NO	NO	YES	ORAL	82	1.5	36.44	216	83	53	146	6.9
37	T2DM patients	MCI-DM	78	MCI DM	2.167	8	0.237	0.25	0.001	4.94	YES	NO	20	NO	NO	NO	YES	ORAL	98	1.8	30.08	191	71	44	133	6.3
38	T2DM patients	Normal cognition DM	90	N DM	0.215	0.485	1.439	5.483	3.282	4.318	YES	NO	19	NO	YES	YES	NO	ORAL	76	1.67	27.25	227	225	26	156	7.4
39	T2DM patients	Normal cognition DM	95	N DM	0.874	0.665	0.2	0.283	1.519	0.224	YES	YES	1	NO	NO	NO	NO	ORAL	68.5	1.67	24.56	209	83	41	151	9.4
40	T2DM patients	MCI-DM	82	MCI DM	1.467	8	5.033	0.052	0.002	0.003	NO	NO	0.5	NO	NO	NO	NO	ORAL	69	1.62	26.29	152	41	37	106	9.8
41	T2DM patients	Normal cognition DM	89	N DM	4.657	9	5.033	0.019	4.07	0.03	YES	YES	7	YES	YES	NO	NO	ORAL	68	1.44	32.79	185	77	56	113	6.8
42	T2DM patients	Normal cognition DM	92	N DM	1.661	2.505	6.253	0.516	0.775	0.125	YES	NO	2	YES	NO	NO	YES	ORAL	68	1.49	30.63	212	114	52	137	8.1
43	T2DM patients	Normal cognition DM	93	N DM	1.773	3.35		1.35	0.471	1.104	YES	YES	8	YES	NO	NO	NO	ORAL	90	1.5	40	155	47	47	98	6.3
44	T2DM patients	Normal cognition DM	89	N DM	3.28	5.825	8.629	0.547	0.05	0.812	YES	YES	18	YES	YES	YES	YES	INSULIN	95	1.63	35.76	108	143	29	50	11.9
45	T2DM patients	Normal cognition DM	93	N DM	0.503	0.052	5.033	3.75	0.005	1.193	YES	YES	8	YES	NO	YES	NO	ORAL	89	1.81	27.17	183	236	30	105	11.7
46	T2DM patients	Normal cognition DM	99	N DM	3.103	0.437	5.021	0.961	1.371	0.686	YES	YES	2	NO	YES	NO	NO	ORAL	70	1.6	27.52	277	131	34	217	4.7
47	T2DM patients	Normal cognition DM	95	N DM	0.296	1.616	1.439	6.003	6.587	5	NO	NO	1	YES	YES	NO	NO	INSULIN	65	1.76	20.87	129	46	26	94	11.3
48	T2DM patients	MCI-DM	82	MCI DM	1.907	0.105	5.021	0.62	2.1	0.94	YES	YES	10	YES	YES	NO	NO	ORAL	104	1.66	37.97	210	173	37	138	6.9
49	T2DM patients	Normal cognition DM	88	N DM	2.991	1.301	5.99	0.037	0.072	0.293	YES	YES	6	YES	YES	NO	NO	ORAL	73.5	1.6	28.71	151	103	35	95	10
50	T2DM patients	Normal cognition DM	96	N DM	4.414	9	5.021	0.263	2.02	0.095	NO	YES	4	NO	NO	YES	NO	ORAL	97.5	1.68	34.55	190	184	36	117	10.9
51	T2DM patients	Normal cognition DM	91	N DM	0.656	0.811	5.99	1.888	0.821	0.44	YES	YES	5	YES	YES	YES	NO	ORAL	57.9	1.62	22.06	142	115	34	85	6.6
52	T2DM patients	Normal cognition DM	94	N DM	0.29	2.56	8.629	0.046	2.1	0.057	YES	NO	12	NO	YES	NO	NO	ORAL	91	1.74	30.06	204	54	40	153	8.1
53	T2DM patients	Normal cognition DM	90	N DM	0.159	3.608	5.69	1.9	4.06	2.13	YES	YES	18	NO	NO	NO	NO	ORAL	65	1.51	28.32	261	75	45	201	8.8
54	T2DM patients	Normal cognition DM	88	N DM	0.608	1.05	8.085	0.54	0.16	0.45	YES	YES	22	YES	NO	NO	YES	ORAL	80.7	1.51	35.39	170	98	47	103	10.1
55	T2DM patients	Normal cognition DM	94	N DM	0.038	0.02	0.023	1.54	0.66	0.048	YES	YES	15	YES	NO	NO	YES	ORAL	73	1.54	30.58	181	114	32	126	7.3
56	T2DM patients	Normal cognition DM	96	N DM							NO	NO	3	NO	YES	NO	NO	ORAL	124	1.66	45.27	196	197	42	114	9.7
57	T2DM patients	Normal cognition DM	94	N DM	1.721	2.07	5.69	1.33	2.85	0.988	YES	YES	24	YES	YES	YES	YES	INSULIN	124	1.67	44.73	292	349	40	182	9.8
58	T2DM patients	MCI-DM	85	MCI DM	0.72	0.113	4.351	0.358	0.004	0.112	YES	NO	21	YES	NO	YES	NO	ORAL	72.9	1.6	28.48	204	99	58	126	7
59	T2DM patients	Normal cognition DM	96	N DM	0.166	2.085	2.434	0.908	0.045	0.477	YES	NO	8	NO	NO	NO	NO	ORAL	88	1.7	30.45	259	245	42	168	6.8
60	T2DM patients	Normal cognition DM	94	N DM	4.414	4.768	8.085	0.526	4.132	0.71	YES	YES	8	NO	NO	YES	NO	ORAL	90.5	1.78	28.56	152	119	53	75	6.7
61	T2DM patients	Normal cognition DM	95	N DM	1.408	0.147	0.016	3.518	4.133	2.75	NO	YES	7	YES	NO	YES	NO	ORAL	102	1.76	32.93	200	82	52	131	6.4
62	T2DM patients	MCI-DM	82	MCI DM	0.819	9	1.102	0.21	0.124	0.942	NO	NO	1	NO	NO	YES	NO	ORAL	100	1.75	32.65	231	251	91	90	6.4
63	T2DM patients	Normal cognition DM	93	N DM	0.421	3.35	0.282	5.483	1.07	1.658	YES	YES	21	YES	YES	NO	NO	INSULIN	97.1	1.65	35.67	176	80	64	96	5.4
64	T2DM patients	Normal cognition DM	90	N DM	0.13	0.19	4.48	3.25	0.02	2.92	YES	YES	26	YES	YES	YES	NO	ORAL	102	1.75	33.12	169	351	28.6	70	9.7
65	T2DM patients	MCI-DM	85	MCI DM				0.002			YES	YES	6	YES	YES	NO	NO	ORAL	107	1.59	42.32	117	81	29	71	6.1
66	T2DM patients	MCI-DM	74	MCI DM	1.18	1.91	5.2	0.8	0.17	0.509	YES	YES	13	NO	YES	NO	NO	ORAL	81.8	1.58	32.77	231	89	63	150	7.9
67	T2DM patients	Normal cognition DM	88	N DM	0.501	0.835	6.423	1.14	0.68	0.64	YES	NO	6	YES	NO	NO	NO	ORAL	84.4	1.52	36.53	184	89	35	131	10.6
68	T2DM patients	MCI-DM	79	MCI DM	1.82	1.96	8.31	5.483	0.32	5.76	YES	NO	15	NO	NO	NO	NO	ORAL	69.6	1.51	30.52	216	92	57	141	7.8
69	T2DM patients	Normal cognition DM	99	N DM	0.82	1.32	6.253	1.7	0.16	1.54	YES	NO	9	NO	NO	NO	NO	ORAL	53	1.54	22.35	204	78	37	151	8.5
70	T2DM patients	Normal cognition DM	88	N DM	1.543	1.845	8.31	0.114	0.204	0.107	YES	YES	15	NO	YES	NO	YES	INSULIN	77.9	1.59	30.81	274	184	45	192	10
71	T2DM patients	Normal cognition DM	90	N DM	0.465	0.09	7.77	0.123	0.348	0.028	YES	YES	21	YES	NO	NO	NO	INSULIN	74.6	1.53	31.87	220	108	39.6	158	7.2
72	T2DM patients	Normal cognition DM	93	N DM	0.72	0.257	8.629	0.485	0.567	0.002	YES	YES	3	YES	YES	NO	NO	ORAL	81.3	1.54	34.06	191	95	41	131	6.8
73	T2DM patients	MCI-DM	87	MCI DM							YES	YES	21	YES	YES	YES	NO	ORAL	76.8	1.59	30.38	200	78	50	134	5.5
74	T2DM patients	Normal cognition DM	93	N DM	3.909	0.389	6.253	3.07	0.847	1.08	YES	NO	12	YES	YES	NO	NO	ORAL	111.8	1.72	38.01	207	126	31	150	7.3
75	T2DM patients	MCI-DM	82	MCI DM	0.7	1.08	3.3	1.11	0.18	0.53	NO	NO	1	NO	YES	NO	NO	ORAL	59	1.58	23.63	258	155	47	180	7.5
76	T2DM patients	Normal cognition DM	92	N DM	5.792	1.291	5.69	0.475	3.815	2.95	YES	NO	9	NO	YES	NO	NO	ORAL	87.5	1.56	35.73	150	40	43	135	10
77	T2DM patients	MCI-DM	80	MCI DM	0.36	0.729	2.72	1.2	0.006	1.58	YES	YES	15	YES	YES	YES	NO	INSULIN	84.5	1.72	28.56	166	103	32	113	7
78	T2DM patients	Normal cognition DM	91	N DM	0.561	0.756	3.025	0.77	0.21	0.31	YES	YES	25	YES	YES	YES	NO	INSULIN	102	1.76	32.93	245	153	34	180	8.3
79	T2DM patients	MCI-DM	82	MCI DM	2.864	0.528	6.253	6.003	5.133		YES	NO	1	NO	NO	NO	NO	ORAL	77	1.63	29.16	245	103	29	195	9.8
80	T2DM patients	Normal cognition DM	90	N DM	0.248	4.621	8.085	0.379	0.044	0.242	YES	YES	11	YES	NO	NO	NO	ORAL	108	1.66	39.19	142	130	35	81	8.2
81	T2DM patients	Normal cognition DM	93	N DM	5.792	7.78	5.99	1.83	0.114	0.47	YES	YES	17	YES	YES	NO	NO	INSULIN	87.5	1.5	38.89	155	69	49	88	9.9
82	T2DM patients	Normal cognition DM	90	N DM	0.054	0.003	3.02	0.194	0.009	0.018	NO	NO	2	YES	NO	NO	NO	ORAL	82.5	1.55	34.12	298	277	29	213	8.6
83	T2DM patients	Normal cognition DM	94	N DM	0.52	0.6	0.078	0.245	0.06	0.183	YES	YES	17	YES	YES	NO	NO	INSULIN	74	1.54	31.2	228	131	40	126	7.6
84	T2DM patients	Normal cognition DM	93	N DM	0.244	0.059	0.604	0.791	0.01	0.746	YES	YES	1	YES	YES	NO	NO	INSULIN	90	1.52	38.95	253	145	36	188	9
85	T2DM patients	Normal cognition DM	92	N DM	1.006	0.172	5.69	1.629	0.889	0.9	YES	YES	15	NO	YES	NO	NO	ORAL	74	1.5	32.89	272	172	44	193	7.5
86	T2DM patients	MCI-DM	86	MCI DM	0.71	4.07	2.77	0.031	2.094	0.006	YES	YES	14	YES	YES	NO	NO	ORAL	100	1.66	36.29	349	515	46	189	10.8
87	T2DM patients	MCI-DM	80	MCI DM	0.125	0.187	8.576	0.178	0.014	0.006	YES	YES	17	YES	NO	NO	NO	INSULIN	72	1.6	28.12	228	100	40	168	9.7
88	T2DM patients	Normal cognition DM	88	N DM	0.754	2.351	4.297	4.142	0.055	5.552	YES	YES	4	NO	YES	NO	NO	ORAL	101	1.56	41.5	262	137	37.4	197	6.3
89	T2DM patients	MCI-DM	75	MCI DM	1.2	1.48	0.71	0.92	4.54	1.119	YES	YES	11	YES	NO	NO	NO	ORAL	84	1.65	30.85	191	107	36	133	8
90	T2DM patients	MCI-DM	84	MCI DM	0.535	0.877	5.99	0.497	0.001	0.477	YES	NO	1	NO	YES	NO	NO	ORAL	109	1.7	37.72	118	68	38.5	65	6.4
91	T2DM patients	Normal cognition DM	92	N DM	0.933	0.337	1.902	1.422	0.056	0.626	YES	NO	11	YES	NO	NO	NO	ORAL	86	1.52	37.22	211	48	63	138	5.9
92	T2DM patients	Normal cognition DM	88	N DM	0.574	5.705	5.021	0.98	0.1	0.5	YES	YES	12	NO	NO	YES	NO	ORAL	74	1.73	24.73	149	65	38.5	97	10.2
93	T2DM patients	MCI-DM	84	MCI DM	0.653	0.354	7.77	0.203	0.448	0.412	YES	NO	9	NO	YES	YES	NO	INSULIN	82	1.71	28.04	143	79	41	86	5.8
94	T2DM patients	MCI-DM	77	MCI DM	0.002	9	0.42	1.42	5.009	0.041	YES	YES	8	YES	NO	NO	NO	ORAL	65	1.53	27.77	177	171	51	92	6.3
95	T2DM patients	MCI-DM	71	MCI DM	2.204	4.621	2.302	0.028	0.041	0.547	YES	YES	7	NO	NO	NO	NO	ORAL	127	1.68	45	164	163	52	79	6.3
96	T2DM patients	Normal cognition DM	90	N DM	0.67	0.665	2.623	0.53	0.43	0.41	NO	NO	5	NO	NO	NO	NO	ORAL	98.8	1.78	31.18	235	106	47	166	8.3
97	T2DM patients	Normal cognition DM	94	N DM	1.326	2.1	5.99	0.479	0.035	0.211	YES	NO	1	NO	NO	NO	NO	ORAL	72.8	1.58	29.16	243	84	43	183	4.5
98	T2DM patients	MCI-DM	84	MCI DM	0.511	0.52	8.629	2.027	0.833	1.064	YES	YES	4	NO	YES	NO	NO	ORAL	56	1.58	22.43	222	110	38	162	5.5
99	T2DM patients	Normal cognition DM	88	N DM	0.862	0.45	4.727	5.203	0.829	0.854	YES	YES	21	NO	YES	NO	NO	ORAL	86	1.57	34.89	209	95	55	135	7.4
100	T2DM patients	Normal cognition DM	95	N DM							YES	NO	11	NO	NO	YES	NO	ORAL	73.5	1.69	25.73	136	98	31	85	7.6
101	T2DM patients	Normal cognition DM	88	N DM	0.822	1.654	6.807	0.111	0.003	0.171	YES	YES	10	NO	YES	NO	NO	ORAL	90	1.45	42.81	146	123	34	87	9.3
102	T2DM patients	Normal cognition DM	91	N DM	1.327	1.299	4.504	1.231	0.652	0.496	NO	NO	25	NO	YES	NO	NO	ORAL	75	1.7	25.95	225	214	50.6	131	5.9
103	T2DM patients	Normal cognition DM	88	N DM	0.869	1.222	8.629	5.486	0.011	0.09	YES	NO	3	NO	NO	NO	NO	ORAL	90	1.71	30.78	153	65	29.7	110	9.4
104	T2DM patients	Normal cognition DM	88	N DM	0.54	1.12	5.021	1.27	0.001	1.76	NO	YES	4	YES	NO	NO	NO	ORAL	72.2	1.71	24.69	189	88	36	135	6.6
105	T2DM patients	Normal cognition DM	94	N DM	0.002	9	0.42	2.92	1.221	0.103	YES	YES	2	YES	NO	NO	NO	ORAL	77	1.65	28.28	239	72	46	178	8.5
106	T2DM patients	Normal cognition DM	91	N DM	1.96	3.35	5.69	0.474	0.261	0.225	YES	YES	15	YES	YES	NO	NO	INSULIN	104	1.62	39.63	197	111	52	123	6.5
107	T2DM patients	MCI-DM	81	MCI DM	0.5	0.689	5.033	0.005	0.041	0.036	NO	NO	15	YES	NO	NO	NO	INSULIN	72	1.54	30.36	164	67	38	112	6.6
108	T2DM patients	Normal cognition DM	94	N DM	0.085	0.076	1.04	5.486	1.509	1.04	YES	YES	3	NO	NO	NO	NO	ORAL	75	1.67	26.89	228	304	32	135	11
109	T2DM patients	Normal cognition DM	88	N DM	0.095	0.065	3.78	0.307	1.3	0.138	NO	YES	1	YES	NO	YES	NO	ORAL	104	1.83	31.05	211	147	29	152	7.4
110	T2DM patients	Normal cognition DM	93	N DM	0.507	0.313	8.629	0.08	0.194	0.132	YES	YES	17	YES	YES	NO	NO	INSULIN	91	1.7	31.49	250	98	43	187	6.4
111	T2DM patients	MCI-DM	78	MCI DM	0.496	0.887	2.743	3.89	1.45	2.76	YES	YES	1	NO	NO	NO	NO	ORAL	98.2	1.54	41.3	230	140	56	146	7.5
112	T2DM patients	Normal cognition DM	88	N DM	1.945	7.964	0.591	0.033	0.011	0.015	YES	NO	1	NO	NO	NO	NO	ORAL	80	1.72	27.04	176	191	37	100	10.5
113	T2DM patients	Normal cognition DM	91	N DM	2.499	1.18	5.021	0.373	1.282	0.196	YES	YES	3	NO	NO	NO	NO	ORAL	69	1.57	27.99	168	80	42	110	7.5
114	T2DM patients	MCI-DM	85	MCI DM	1.716	2.213	7.469	0.016	0.014	0.033	YES	YES	9	YES	YES	NO	NO	INSULIN	73	1.7	25.26	169	137	72	70	11.2
115	T2DM patients	Normal cognition DM	92	N DM	0.232	2.898	0.204	6	4.932		YES	YES	1	NO	NO	NO	NO	ORAL	80	1.68	28.34	212	97	41	152	7.6
116	T2DM patients	Normal cognition DM	91	N DM	0.087	0.061	4.287	0.27	0.24	0.15	YES	YES	25	NO	NO	YES	NO	ORAL	84	1.69	29.41	160	99	57	157	8
117	T2DM patients	MCI-DM	72	MCI DM	2.89	5.317	5.033	0.281	0.628	5.125	NO	NO	2	YES	NO	NO	NO	ORAL	80.7	1.54	34.03	189	130	24	139	10.1
118	T2DM patients	MCI-DM	85	MCI DM	0.981	1.968	4.212	6.003	5.009	2.39	YES	YES	10	YES	NO	NO	NO	ORAL	92	1.71	31.46	214	84	41	156	8.55
119	T2DM patients	MCI-DM	68	MCI DM	1.626	2.01	5.033	0.329	0.327	0.266	YES	NO	8	YES	NO	NO	NO	ORAL	70	1.63	26.51	140	51	31	99	6.7
120	T2DM patients	Normal cognition DM	88	N DM	0.261	0.239	6.253	0.95	1.2	2	NO	YES	15	YES	YES	NO	NO	ORAL	75	1.64	27.89	134	51	64	59	5.8
121	T2DM patients	MCI-DM	82	MCI DM	0.239	3.048	8.085	4.033	0.06	2.474	YES	YES	5	NO	YES	NO	NO	ORAL	96	1.57	38.95	205	164	41	131	7.2
122	T2DM patients	Normal cognition DM	90	N DM	5.42	0.17	5.033	0.196	6.587	0.002	YES	YES	20	YES	NO	YES	NO	INSULIN	93	1.83	27.77	235	234	26	162	6.8
123	T2DM patients	Normal cognition DM	95	N DM	1.62	5.705	8.085	0.08	0.051	0.03	YES	YES	24	YES	NO	YES	NO	INSULIN	82	1.82	24.76	244	102	33	190	8
124	T2DM patients	MCI-DM	84	MCI DM	1.27	0.88	6.253	0.435	0.063	0.148	NO	YES	12	YES	YES	NO	NO	ORAL	80	1.65	29.38	159	193	35	135	10.4
125	T2DM patients	Normal cognition DM	94	N DM	1.476	0.471	0.001	1.523	0.039		YES	YES	27	YES	YES	NO	YES	ORAL	91	1.55	37.88	181	117	61	96	7.6
126	T2DM patients	Normal cognition DM	95	N DM	0.146	1.16	0.328	4.401	0.857	0.668	YES	YES	8	YES	YES	NO	NO	INSULIN	85	1.65	31.22	150	99	36	94	12.1
127	T2DM patients	MCI-DM	80	MCI DM	1.974	1.009	5.033	0.359	0.069	0.163	YES	NO	15	NO	NO	NO	NO	ORAL	67	1.55	27.89	273	194	55	179	7.8
128	T2DM patients	Normal cognition DM	88	N DM	0.689	2.447	5.69	0.035	3.4	1.09	YES	YES	23	NO	NO	YES	NO	ORAL	79	1.65	29.02	233	141	32	173	9.2
129	T2DM patients	MCI-DM	85	MCI DM	0.26	0.101	8.576	1.03	3.014	1.001	YES	YES	2	YES	YES	NO	NO	ORAL	108	1.64	40.15	254	168	24	196	7.3
130	T2DM patients	MCI-DM	86	MCI DM	4.54	5.1	8.629	0.553	0.095	0.829	YES	NO	13	NO	NO	NO	YES	ORAL	75.3	1.79	23.5	185	144	36.3	120	6.3
131	T2DM patients	MCI-DM	77	MCI DM							YES	NO	8	YES	YES	NO	NO	ORAL	90.8	1.63	34.39	294	374	36.3	183	7.3
132	T2DM patients	Normal cognition DM	88	N DM	6	1.038	5.99	0.018	0.053	0.004	YES	YES	8	YES	NO	YES	NO	ORAL	80.3	1.61	31.17	142	84	36	89	7
133	T2DM patients	Normal cognition DM	96	N DM	1.19	8	6.253	1.065	0.099	0.326	YES	NO	5	YES	YES	NO	NO	ORAL	81.1	1.71	27.9	159	96	41	98	6.4
134	T2DM patients	MCI-DM	82	MCI DM	0.191	0.101	5.044	0.137	0.2	0.003	YES	NO	7	NO	YES	NO	NO	INSULIN	84.4	1.75	27.4	185	110	39	124	8.9
135	T2DM patients	Normal cognition DM	89	N DM	0.076	0.438	2.36	0.083	0.006	0.229	YES	YES	15	NO	YES	NO	NO	ORAL	80.4	1.64	29.89	205	138	27	149	6.2
136	T2DM patients	Normal cognition DM	93	N DM	0.226	1.72	0.825	5.203	4.35	4.318	YES	YES	10	YES	YES	NO	NO	INSULIN	105	1.68	37.2	190	155	58	101	9.2
137	T2DM patients	MCI-DM	82	MCI DM	0.233	3.09	5.69	4.142	3.808	5.125	YES	YES	20	YES	NO	NO	YES	ORAL	69	1.6	26.95	255	409	28	145	11.4
138	T2DM patients	MCI-DM	80	MCI DM	0.706	0.345	2.977	0.397	0.388	1.492	YES	NO	5	YES	NO	YES	NO	ORAL	83	1.68	29.41	192	116	48	121	12
139	T2DM patients	Normal cognition DM	100	N DM	0.208	0.086	4.025	0.095	0.122	0.015	YES	YES	10	YES	NO	YES	NO	ORAL	88	1.72	29.92	103	186	14	151	10.7
140	T2DM patients	MCI-DM	83	MCI DM							NO	YES	17	NO	NO	NO	NO	INSULIN	58	1.58	23.23	140	77	43	115	6.3
141	T2DM patients	Normal cognition DM	96	N DM	0.01	0.68	1.326	0.007	4.979	0.741	NO	NO	0.5	NO	NO	NO	NO	ORAL	78	1.58	31.24	260	111	44	193	7
142	T2DM patients	Normal cognition DM	89	N DM	1.216	8	2.131	0.238	0.002	0.025	NO	NO	0.5	NO	NO	NO	NO	ORAL	80	1.75	26.12	240	143	40	171	11.3
143	T2DM patients	Normal cognition DM	90	N DM	1.717	5.825	3.895	5.486			NO	YES	1	NO	NO	YES	NO	ORAL	87	1.72	29.58	245	130	42	177	6.03
144	T2DM patients	Normal cognition DM	96	N DM	1.115	3.608	6.253	5.483		5	YES	YES	7	NO	YES	YES	NO	ORAL	88	1.75	28.73	121	136	28	66	7.17
145	T2DM patients	Normal cognition DM	89	N DM	1.92	0.289	5.69	1	1	1	NO	NO	9	YES	NO	NO	NO	ORAL	102.5	1.73	34.25	150	156	52	107	8.1
146	T2DM patients	Normal cognition DM	88	N DM	2.081	0.712	5.033	0.847		0.982	NO	NO	0.5	NO	YES	NO	NO	ORAL	71.9	1.74	23.75	152	157	33	88	6.4
147	T2DM patients	Normal cognition DM	89	N DM							NO	NO	0.5	NO	YES	YES	YES	ORAL	79.7	1.58	32.13	209	174	37	137	8
148	T2DM patients	Normal cognition DM	90	N DM	0.804	0.693	0.515	0.569	0.337	0.556	NO	NO	0.5	NO	YES	NO	NO	ORAL	102	1.57	41.38	267	199	46	181	9.7
149	T2DM patients	Normal cognition DM	95	N DM	1.914	3.09	1.683	1.634	5.133	0.714	NO	NO	0.7	NO	YES	NO	YES	ORAL	65.9	1.37	35.11	176	66	44	119	7.4
150	T2DM patients	Normal cognition DM	90	N DM	0.521	0.643	5.99	3.837	2.349	1.702	YES	NO	5	NO	YES	NO	NO	ORAL	79	1.59	31.25	331	362	33	225	5.4
151	T2DM patients	Normal cognition DM	88	N DM	0.807	0.668	1.098	0.508	0.003	0.248	NO	YES	0.7	NO	NO	NO	NO	ORAL	75	1.6	29.3	246	140	38	180	8.1
152	T2DM patients	MCI-DM	86	MCI DM							NO	NO	0.5	NO	NO	YES	NO	ORAL	70.6	1.58	28.28	230	58	34	184	7.7
153	T2DM patients	Normal cognition DM	91	N DM		7.964	5.99	0.884	1.442	0.536	YES	YES	7	YES	YES	NO	NO	INSULIN	73.8	1.5	32.8	149	102	44	85	7
154	T2DM patients	Normal cognition DM	94	N DM	0.535	0.219	6.253	0.926	0.682	2.32	NO	NO	0.7	NO	YES	NO	NO	ORAL	74	1.68	26.22	202	132	41	135	12
155	T2DM patients	Normal cognition DM	88	N DM	0.427	0.49	1.008	2.325	0.436	0.911	NO	NO	0.7	NO	NO	NO	NO	ORAL	105	1.88	29.87	228	60	60	156	7.6
156	T2DM patients	Normal cognition DM	88	N DM							NO	NO	0.7	NO	NO	YES	NO	ORAL	111.5	1.75	36.41	245	176	26	183	12.3
157	T2DM patients	MCI-DM	85	MCI DM	5.42	8	5.021	1.675	0.067	0.232	NO	YES	0.5	NO	NO	NO	NO	ORAL	88	1.55	36.63	186	98	25	141	13
158	T2DM patients	Normal cognition DM	93	N DM	0.941	1.67	5.021	0.033	2.91	2.515	NO	NO	3	YES	NO	NO	NO	ORAL	74	1.66	26.85	191	158	55	104	6.5
159	T2DM patients	Normal cognition DM	91	N DM	0.148	1.118	0.021	0.06	0.004	0.015	NO	NO	6	NO	YES	NO	NO	ORAL	119	1.72	40.22	218	179	31	151	8.4
160	T2DM patients	MCI-DM	84	MCI DM	3.3	8.21	6.807	0.066	2.046	0.432	YES	YES	23	YES	YES	YES	YES	INSULIN	86	1.81	26.25	165	147	33	102	10.5
161	T2DM patients	Normal cognition DM	88	N DM	2.017	0.354	8.576	0.829		2.34	YES	NO	7	NO	NO	NO	NO	ORAL	73.5	1.76	23.59	148	74	49	84	7.3
162	T2DM patients	Normal cognition DM	90	N DM	0.157	1.458	0.97	6.003	4.979	5.552	YES	NO	8	NO	NO	NO	NO	ORAL	63.5	1.62	24.2	163	125	83	83	8
163	T2DM patients	Normal cognition DM	91	N DM							YES	NO	5	NO	NO	NO	NO	ORAL	88.8	1.61	34.26	302	171	60	208	8.1
164	controls normal cognitive	controls normal cognitive	97	N COGNITION CONTROLS	1.286	0.693	2.669	0.112	0.342	0.168
165	controls normal cognitive	controls normal cognitive	95	N COGNITION CONTROLS	1.243	0.68	2.231	0.014	2.861	0.107
166	controls normal cognitive	controls normal cognitive	99	N COGNITION CONTROLS	0.92	0.554	1.3	1.685	0.189	0.08
167	controls normal cognitive	controls normal cognitive	89	N COGNITION CONTROLS	0.694	2.085	0.007	0.018	2.582	0.974
168	controls normal cognitive	controls normal cognitive	95	N COGNITION CONTROLS	6.088	5.705	1.64		1.03	4.12
169	controls normal cognitive	controls normal cognitive	94	N COGNITION CONTROLS	0.077	0.002	0.004	0.026	2.316	0.022
170	controls normal cognitive	controls normal cognitive	94	N COGNITION CONTROLS	1.144	2.505	0.991	1.885	0.622	2.513
171	controls normal cognitive	controls normal cognitive	94	N COGNITION CONTROLS	0.56	0.523	0.002	4	0.1	0.01
172	controls normal cognitive	controls normal cognitive	93	N COGNITION CONTROLS	0.035	0.19	1.403	0.206	1.65	0.011
173	controls normal cognitive	controls normal cognitive	95	N COGNITION CONTROLS	0.095	0.17	0.073	0.206	0.046	0.159
174	controls normal cognitive	controls normal cognitive	96	N COGNITION CONTROLS	0.88	1.16	2.31	0.288	0.29	0.08
175	controls normal cognitive	controls normal cognitive	94	N COGNITION CONTROLS	0.073	1.291	0.641	0.085	0.095	0.025
176	controls normal cognitive	controls normal cognitive	96	N COGNITION CONTROLS
177	controls normal cognitive	controls normal cognitive	99	N COGNITION CONTROLS	0.843	0.537	0.3	0.195	0.003	0.199
178	controls normal cognitive	controls normal cognitive	97	N COGNITION CONTROLS	1.895	1.21	5.911	1.026	0.022	1.721
179	controls normal cognitive	controls normal cognitive	96	N COGNITION CONTROLS	0.113	1.32	2.114	0.234	1.837	0.177
180	controls normal cognitive	controls normal cognitive	91	N COGNITION CONTROLS	7	5.825	6	1.017	1.724	0.908
181	controls normal cognitive	controls normal cognitive	92	N COGNITION CONTROLS	2.821	7.78	4.403	0.14	0.114	0.029
182	controls normal cognitive	controls normal cognitive	93	N COGNITION CONTROLS	0.456	1.654	1.411	2.242	1.741	1.611
183	controls normal cognitive	controls normal cognitive	94	N COGNITION CONTROLS	3.488	0.724	6	2.521		3.476
184	controls normal cognitive	controls normal cognitive	98	N COGNITION CONTROLS	5	7.78	4.698	6.117	1.85	0.155
185	controls normal cognitive	controls normal cognitive	94	N COGNITION CONTROLS	5	3.608	0.549	0.045	0.764
186	controls normal cognitive	controls normal cognitive	89	N COGNITION CONTROLS	0.295	0.49	0.361	0.822	0.153	0.332
187	controls normal cognitive	controls normal cognitive	98	N COGNITION CONTROLS	2.188	7.964	7	0.097	0.019	0.156
188	controls normal cognitive	controls normal cognitive	93	N COGNITION CONTROLS	0.105	0.001	1.055	0.082	2.31	0.044
189	controls normal cognitive	controls normal cognitive	91	N COGNITION CONTROLS	0.03	0.665	1.901	0.201	5.23	0.081
190	controls normal cognitive	controls normal cognitive	94	N COGNITION CONTROLS	0.56	0.531	0.002	4	0.1	0.01
191	controls normal cognitive	controls normal cognitive	94	N COGNITION CONTROLS	0.184	1.301	1.668	0.196	0.237	0.034
192	controls normal cognitive	controls normal cognitive	95	N COGNITION CONTROLS	5.147	2.351	2.064	0.025	0.233	0.352
193	controls normal cognitive	controls normal cognitive	89	N COGNITION CONTROLS	1.452	1.465	1.717	1.463	0.453	0.774
194	controls normal cognitive	controls normal cognitive	94	N COGNITION CONTROLS	0.073	1.299	0.641	0.085	0.095	0.025
195	controls normal cognitive	controls normal cognitive	96	N COGNITION CONTROLS	0.811	3.608	7	6.771	1.492	4.493
196	controls normal cognitive	controls normal cognitive	94	N COGNITION CONTROLS	1.144	2.56	0.991	1.885	0.622
197	controls normal cognitive	controls normal cognitive	95	N COGNITION CONTROLS	0.896	2.26	6.33	4.955	1.063	3.436
198	controls normal cognitive	controls normal cognitive	89	N COGNITION CONTROLS	2.427	1.845	0.967	0.058	0.133	0.149
199	controls normal cognitive	controls normal cognitive	89	N COGNITION CONTROLS	0.295	0.6	0.361	0.822	0.153	0.363
200	controls normal cognitive	controls normal cognitive	95	N COGNITION CONTROLS	0.553	0.119	0.918	0.874	1.691	0.674
201	controls normal cognitive	controls normal cognitive	93	N COGNITION CONTROLS	0.512	1.12	0.996	0.002	0.233	0.129
202	controls normal cognitive	controls normal cognitive	91	N COGNITION CONTROLS	0.03	0.665	1.901	0.201	5.23	0.081
203	controls normal cognitive	controls normal cognitive	96	N COGNITION CONTROLS	0.083	0.058	0.279	0.598	0.459	0.649
204	controls normal cognitive	controls normal cognitive	95	N COGNITION CONTROLS	0.196	0.09	0.481	0.775	1.274	0.866
205	controls normal cognitive	controls normal cognitive	95	N COGNITION CONTROLS	0.095	0.172	0.073	0.206	0.046	0.159
206	controls normal cognitive	controls normal cognitive	89	N COGNITION CONTROLS	1.452	1.218	1.717	1.463	0.453	0.674
207	controls normal cognitive	controls normal cognitive	94	N COGNITION CONTROLS	3.488	0.756	5	2.521		3.476
208	controls normal cognitive	controls normal cognitive	95	N COGNITION CONTROLS	0.078	0.003	0.044	0.075	0.731	0.002
209	controls normal cognitive	controls normal cognitive	96	N COGNITION CONTROLS	0.905	0.189	0.094	0.837	0.169	4.64
210	controls normal cognitive	controls normal cognitive	92	N COGNITION CONTROLS
211	controls normal cognitive	controls normal cognitive	96	N COGNITION CONTROLS	0.88	1.177	2.31	4	0.29	0.08
212	controls normal cognitive	controls normal cognitive	95	N COGNITION CONTROLS	0.553	0.139	0.918	0.874	1.691	0.774
213	controls normal cognitive	controls normal cognitive	93	N COGNITION CONTROLS	0.456	1.67	1.411	2.242	1.741	1.711
214	controls normal cognitive	controls normal cognitive	88	N COGNITION CONTROLS	0.482	0.537	0.165	6.466	1.206	0.363
215	controls normal cognitive	controls normal cognitive	93	N COGNITION CONTROLS	0.668	0.076	0.261	0.026	1.186	0.719
216	controls normal cognitive	controls normal cognitive	95	N COGNITION CONTROLS	5.147	2.447	2.064	0.025	0.233	0.352
217	controls normal cognitive	controls normal cognitive	93	N COGNITION CONTROLS	0.054	0.028	0.389	4.931	0.013	1.734
218	controls normal cognitive	controls normal cognitive	89	N COGNITION CONTROLS
219	controls normal cognitive	controls normal cognitive	91	N COGNITION CONTROLS	0.95	0.157	0.878	1.221	0.303	1.935
220	controls normal cognitive	controls normal cognitive	97	N COGNITION CONTROLS	1.895	1.222	5.911	1.026	0.022	1.721
221	controls normal cognitive	controls normal cognitive	89	N COGNITION CONTROLS	2.427	2.07	0.967	0.058	0.133	0.149
222	controls normal cognitive	controls normal cognitive	98	N COGNITION CONTROLS	0.85	0.911	0.54	1.231	7.663	0.999
223	controls normal cognitive	controls normal cognitive	97	N COGNITION CONTROLS	1.286	0.712	2.669	0.112	0.342	0.168
224	controls normal cognitive	controls normal cognitive	92	N COGNITION CONTROLS	1.559	0.668	4.227	0.011	0.002	0.328
225	controls normal cognitive	controls normal cognitive	90	N COGNITION CONTROLS	0.65	0.485	0.632	0.26	0.1	0.21
226	controls normal cognitive	controls normal cognitive	88	N COGNITION CONTROLS	0.482	0.471	0.165	6.466	1.206	0.363
227	controls normal cognitive	controls normal cognitive	89	N COGNITION CONTROLS	0.694	2.1	0.007	0.018	2.582	0.974
228	controls normal cognitive	controls normal cognitive	99	N COGNITION CONTROLS	0.92	0.523	1.3	1.685	0.189	0.08
229	controls normal cognitive	controls normal cognitive	94	N COGNITION CONTROLS	1.144	2.898	0.991	1.885	0.622	2.413
230	controls normal cognitive	controls normal cognitive	95	N COGNITION CONTROLS	1.902	1.72	0.109	6.466	0.092	0.157
231	controls normal cognitive	controls normal cognitive	89	N COGNITION CONTROLS	6	3.09	5	0.135	2.65	0.008
232	controls normal cognitive	controls normal cognitive	95	N COGNITION CONTROLS	6.088	6	1.64		1.03	4.12
233	controls normal cognitive	controls normal cognitive	94	N COGNITION CONTROLS	0.56	0.554	0.002	4	0.1	0.01
234	controls normal cognitive	controls normal cognitive	97	N COGNITION CONTROLS	0.966	0.513	1.996	0.2	0.174	0.197
235	controls normal cognitive	controls normal cognitive	93	N COGNITION CONTROLS	6	3.35	2.795	0.829	0.012	0.704
236	controls normal cognitive	controls normal cognitive	95	N COGNITION CONTROLS
237	controls normal cognitive	controls normal cognitive	93	N COGNITION CONTROLS	0.105	0.001	1.055	0.082	2.31	0.144
238	controls normal cognitive	controls normal cognitive	93	N COGNITION CONTROLS	0.654	0.91	4.04	0.121	0.106	0.011
239	controls normal cognitive	controls normal cognitive	92	N COGNITION CONTROLS	0.963	1.458	2.104	1.848	0.002	0.939
240	controls normal cognitive	controls normal cognitive	100	N COGNITION CONTROLS	6	3.35	6	3.443	0.013	2.99
241	controls normal cognitive	controls normal cognitive	95	N COGNITION CONTROLS	3.304	8.4	0.356	0.069	0.146	4.319
242	controls normal cognitive	controls normal cognitive	99	N COGNITION CONTROLS	0.843	0.471	0.3	0.195	0.003	0.2
243	controls normal cognitive	controls normal cognitive	92	N COGNITION CONTROLS	2.821	5.705	4.403	0.14	0.114	0.029
244	controls normal cognitive	controls normal cognitive	98	N COGNITION CONTROLS	8	5.717	4.506	6.117	1.85	0.155
245	controls normal cognitive	controls normal cognitive	98	N COGNITION CONTROLS	5	3.35	5	0.107	0.08	0.95
246	controls normal cognitive	controls normal cognitive	95	N COGNITION CONTROLS	0.196	0.147	0.481	0.775	1.274	0.966
247	controls normal cognitive	controls normal cognitive	91	N COGNITION CONTROLS	8	8.6	7	1.017	1.724	0.808
248	controls normal cognitive	controls normal cognitive	92	N COGNITION CONTROLS
249	controls normal cognitive	controls normal cognitive	93	N COGNITION CONTROLS	0.654	1.118	4.04	0.121	0.106	0.011
250	controls normal cognitive	controls normal cognitive	96	N COGNITION CONTROLS	0.083	0.059	0.279	0.598	0.459	0.649
251	controls normal cognitive	controls normal cognitive	95	N COGNITION CONTROLS	0.103	1.616	0.79	0.028	2.8	0.134
252	controls normal cognitive	controls normal cognitive	89	N COGNITION CONTROLS	0.295	0.643	0.361	0.822	0.153	0.649
253	controls normal cognitive	controls normal cognitive	94	N COGNITION CONTROLS	1.144	3.048	0.991	1.885	0.622	2.413
254	controls normal cognitive	controls normal cognitive	96	N COGNITION CONTROLS	6	5.825	2.818	3.549	0.057	0.332
255	controls normal cognitive	controls normal cognitive	97	N COGNITION CONTROLS	0.004	0.002	0.003	0.017	0.005	0.138
256	controls normal cognitive	controls normal cognitive	95	N COGNITION CONTROLS	0.078	0.052	0.044	0.075	0.731	0.002
257	controls normal cognitive	controls normal cognitive	89	N COGNITION CONTROLS	3.906	7.5	1.521	0.004	0.046	0.018
258	controls normal cognitive	controls normal cognitive	90	N COGNITION CONTROLS	0.147	0.061	3.753	0.178	1.839	0.149
259	controls normal cognitive	controls normal cognitive	97	N COGNITION CONTROLS	0.003	1.45	1.4	1.877	1.93	1.76
260	controls normal cognitive	controls normal cognitive	88	N COGNITION CONTROLS	1.199	0.531	0.067	1.013	0.422	0.2
261	controls normal cognitive	controls normal cognitive	90	N COGNITION CONTROLS	0.749	0.935	0.323	0.045	0.046	3.475
262	controls normal cognitive	controls normal cognitive	95	N COGNITION CONTROLS	1.239	1.18	3.214	0.256	0.581	0.11
263	controls normal cognitive	controls normal cognitive	88	N COGNITION CONTROLS	2.815	9	5.376	0.277	0.017	0.089
264	controls normal cognitive	controls normal cognitive	92	N COGNITION CONTROLS	7	4.621	6	0.963	0.715	0.114
265	controls normal cognitive	controls normal cognitive	93	N COGNITION CONTROLS	5	4.768	2.795	0.829	0.012	0.804
266	controls normal cognitive	controls normal cognitive	92	N COGNITION CONTROLS	0.476	8	0.723	0.87	2.9	3.216
267	controls normal cognitive	controls normal cognitive	92	N COGNITION CONTROLS
268	controls normal cognitive	controls normal cognitive	98	N COGNITION CONTROLS	5	9	6.33	0.107	0.08	0.85
269	controls normal cognitive	controls normal cognitive	90	N COGNITION CONTROLS	0.147	0.065	3.753	0.178	1.839	0.149
270	controls normal cognitive	controls normal cognitive	92	N COGNITION CONTROLS	0.875	0.086	1.242	0.829	1.228	0.754
271	controls normal cognitive	controls normal cognitive	95	N COGNITION CONTROLS	0.004	0.029	0.539	0.963	0.87	1.976
272	controls normal cognitive	controls normal cognitive	94	N COGNITION CONTROLS	4.449	8	4.506	2.788	0.719	4.911
